# Supplementary material for: Effectiveness of Antenatal Corticosteroids in reducing morbidities and mortality in Preterm neonates: Evidence from a Tertiary Level Hospital in Nepal
Source: PLoS One. 2025 Oct 24;20(10):e0334318. doi: 10.1371/journal.pone.0334318 (PMC12551915; doi:10.1371/journal.pone.0334318)
Supplement: S1 Data — (XLSX) [file pone.0334318.s001.xlsx]

## Sheet: Corticosteroid Role Study for J
Antenatal_Corticosteroids	Maternal_Age_in_Years	Ethnicity	Parity	Antenatal_Visit	Complication_to_Mother_during	DurationofStay	Mortality	RDS	Asphyxia	Sepsis	MAS	CongenitalAnomaly	KMCReceived	MechanicalVentilation	NEC	Apnea	Education_of_Mother	Occupation_of_Father	SexofNewborn	Birth_Weight_in_Grams	Mode_of_delivery	Gestational_age
No	20-35	Dalit	Nullipara	No Visit	Yes	<14 Days	No	No	Yes	No	No	Yes	Yes	Yes	No	No	NR	Job	Male	1500-2000 grams	Spontaneous vaginal	28-33 weeks
No	NR	Brahmin/chhetri	Nullipara	No Visit	Yes	<14 Days	Yes	No	No	Yes	No	Yes	No	No	No	No	NR	NR	Male	1500-2000 grams	Emergency CS	28-33 weeks
Yes	20-35	Brahmin/chhetri	Nullipara	No Visit	Yes	<14 Days	Yes	Yes	No	No	No	Yes	No	Yes	Yes	Yes	NR	Job	Male	1000-<1500grams	Emergency CS	28-33 weeks
Yes	20-35	Brahmin/chhetri	Nullipara	No Visit	Yes	>14 Days	No	No	No	No	No	No	No	No	No	No	SEE and above(Grade 10 and above)	Job	Male	1500-2000 grams	Emergency CS	28-33 weeks
Yes	20-35	Janajati	Nullipara	No Visit	Yes	>14 Days	No	Yes	No	Yes	No	No	No	No	No	No	NR	Job	Male	1000-<1500grams	Spontaneous vaginal	28-33 weeks
No	20-35	Brahmin/chhetri	Nullipara	No Visit	NR	<14 Days	No	No	No	No	No	No	Yes	No	No	No	Illiterate	Others	Female	1500-2000 grams	Spontaneous vaginal	28-33 weeks
Yes	20-35	Janajati	Nullipara	No Visit	NR	<14 Days	No	No	No	No	Yes	No	Yes	No	No	No	Illiterate	Job	Female	1500-2000 grams	Spontaneous vaginal	28-33 weeks
Yes	NR	Dalit	Nullipara	No Visit	NR	<14 Days	No	No	Yes	No	No	No	No	No	No	No	NR	NR	Female	1000-<1500grams	Spontaneous vaginal	28-33 weeks
No	NR	Janajati	Nullipara	No Visit	NR	>14 Days	Yes	Yes	Yes	Yes	No	Yes	No	No	No	Yes	NR	NR	Female	1000-<1500grams	Spontaneous vaginal	28-33 weeks
No	<20	Janajati	Nullipara	<4 visit	No	<14 Days	No	No	No	No	No	No	No	No	No	No	Secondary(upto grade 8)	Business	Male	1500-2000 grams	Spontaneous vaginal	28-33 weeks
No	<20	Dalit	Nullipara	<4 visit	No	<14 Days	No	No	No	Yes	No	No	No	No	No	No	Primary( upto grade 5)	Job	Female	1500-2000 grams	Spontaneous vaginal	28-33 weeks
Yes	20-35	Janajati	Nullipara	<4 visit	No	<14 Days	Yes	Yes	Yes	Yes	No	Yes	No	Yes	No	Yes	Illiterate	Others	Female	<1000 grams	Spontaneous vaginal	28-33 weeks
No	20-35	Brahmin/chhetri	Nullipara	<4 visit	No	<14 Days	Yes	Yes	Yes	Yes	Yes	No	No	No	No	No	NR	Job	Male	1500-2000 grams	Emergency CS	28-33 weeks
No	20-35	Janajati	Nullipara	<4 visit	No	>14 Days	No	Yes	No	No	No	No	No	No	No	No	SEE and above(Grade 10 and above)	Job	Female	<1000 grams	Spontaneous vaginal	28-33 weeks
Yes	<20	Brahmin/chhetri	Nullipara	<4 visit	No	>14 Days	No	Yes	No	Yes	No	No	Yes	Yes	No	No	Secondary(upto grade 8)	Others	Female	1000-<1500grams	Spontaneous vaginal	28-33 weeks
Yes	20-35	Brahmin/chhetri	Nullipara	<4 visit	Yes	<14 Days	No	No	No	No	No	No	No	No	No	No	SEE and above(Grade 10 and above)	Job	Female	1500-2000 grams	Spontaneous vaginal	28-33 weeks
Yes	20-35	Madhesi	Nullipara	<4 visit	Yes	<14 Days	No	No	No	Yes	No	No	Yes	No	No	Yes	Illiterate	No Job	Female	<1000 grams	Emergency CS	28-33 weeks
No	20-35	Brahmin/chhetri	Nullipara	<4 visit	Yes	<14 Days	No	Yes	No	No	No	No	No	No	Yes	No	SEE and above(Grade 10 and above)	Job	Male	1500-2000 grams	Emergency CS	28-33 weeks
No	20-35	Muslim	Nullipara	<4 visit	Yes	<14 Days	Yes	Yes	No	No	No	Yes	No	Yes	No	No	Illiterate	Job	Female	1000-<1500grams	Emergency CS	28-33 weeks
No	20-35	Brahmin/chhetri	Nullipara	<4 visit	Yes	<14 Days	Yes	Yes	Yes	No	No	Yes	No	No	No	No	Illiterate	Job	Female	<1000 grams	Spontaneous vaginal	25-27 weeks
No	20-35	Janajati	Nullipara	<4 visit	NR	<14 Days	No	Yes	Yes	Yes	No	Yes	No	No	Yes	No	Secondary(upto grade 8)	Others	Male	1000-<1500grams	Spontaneous vaginal	25-27 weeks
No	20-35	Janajati	Nullipara	<4 visit	NR	<14 Days	Yes	Yes	No	No	No	Yes	No	Yes	Yes	No	NR	Job	Male	<1000 grams	Emergency CS	25-27 weeks
No	20-35	Janajati	Nullipara	<4 visit	NR	<14 Days	Yes	Yes	Yes	Yes	No	Yes	No	Yes	No	No	NR	NR	Male	<1000 grams	Spontaneous vaginal	25-27 weeks
Yes	20-35	Janajati	Nullipara	>4 Visit	No	<14 Days	No	No	No	No	No	No	Yes	No	No	No	Able to read and write	Job	Male	1000-<1500grams	Spontaneous vaginal	28-33 weeks
Yes	20-35	Dalit	Nullipara	>4 Visit	No	<14 Days	No	No	No	No	No	No	Yes	No	No	No	SEE and above(Grade 10 and above)	Job	Female	1500-2000 grams	Spontaneous vaginal	28-33 weeks
Yes	20-35	Janajati	Nullipara	>4 Visit	No	<14 Days	No	No	No	No	No	No	No	No	No	No	Illiterate	Job	Female	2000-<2500 grams	Spontaneous vaginal	28-33 weeks
Yes	<20	Dalit	Nullipara	>4 Visit	No	<14 Days	No	No	No	No	No	No	No	No	No	No	Secondary(upto grade 8)	Others	Female	1500-2000 grams	Spontaneous vaginal	28-33 weeks
Yes	20-35	Brahmin/chhetri	Nullipara	>4 Visit	No	<14 Days	No	No	No	Yes	No	Yes	No	No	No	No	SEE and above(Grade 10 and above)	Business	Female	2000-<2500 grams	Spontaneous vaginal	28-33 weeks
No	20-35	Brahmin/chhetri	Nullipara	>4 Visit	No	<14 Days	No	Yes	No	No	No	No	No	No	No	No	Illiterate	Job	Female	1500-2000 grams	Spontaneous vaginal	28-33 weeks
Yes	<20	Janajati	Nullipara	>4 Visit	No	<14 Days	No	Yes	No	No	No	No	No	No	No	No	NR	Others	Male	1500-2000 grams	Spontaneous vaginal	28-33 weeks
Yes	20-35	Janajati	Nullipara	>4 Visit	No	<14 Days	No	Yes	No	Yes	No	No	Yes	No	No	Yes	SEE and above(Grade 10 and above)	Job	Male	1500-2000 grams	Spontaneous vaginal	28-33 weeks
No	20-35	Janajati	Nullipara	>4 Visit	No	<14 Days	No	Yes	No	Yes	No	No	Yes	Yes	No	No	Illiterate	Others	Male	1000-<1500grams	Spontaneous vaginal	28-33 weeks
Yes	<20	Janajati	Nullipara	>4 Visit	No	<14 Days	No	Yes	No	Yes	No	No	No	Yes	No	No	Secondary(upto grade 8)	Others	Male	1500-2000 grams	Spontaneous vaginal	28-33 weeks
No	20-35	Brahmin/chhetri	Nullipara	>4 Visit	No	<14 Days	No	Yes	Yes	No	No	No	No	No	No	No	Secondary(upto grade 8)	Job	Male	1500-2000 grams	Spontaneous vaginal	28-33 weeks
Yes	20-35	Janajati	Nullipara	>4 Visit	No	<14 Days	No	Yes	Yes	Yes	No	No	No	No	No	No	SEE and above(Grade 10 and above)	Business	Male	1500-2000 grams	Spontaneous vaginal	28-33 weeks
No	20-35	Janajati	Nullipara	>4 Visit	No	<14 Days	Yes	Yes	No	No	No	Yes	No	Yes	Yes	No	SEE and above(Grade 10 and above)	Job	Female	1000-<1500grams	Spontaneous vaginal	28-33 weeks
Yes	<20	Brahmin/chhetri	Nullipara	>4 Visit	No	<14 Days	Yes	Yes	No	No	No	Yes	No	Yes	Yes	No	SEE and above(Grade 10 and above)	Business	Male	1500-2000 grams	Spontaneous vaginal	28-33 weeks
No	20-35	Brahmin/chhetri	Nullipara	>4 Visit	No	<14 Days	Yes	Yes	No	Yes	No	Yes	No	Yes	No	No	SEE and above(Grade 10 and above)	Job	Male	1500-2000 grams	Instrumental	28-33 weeks
No	20-35	Dalit	Nullipara	>4 Visit	No	<14 Days	Yes	Yes	No	Yes	No	Yes	No	Yes	No	No	NR	Job	Female	1000-<1500grams	Spontaneous vaginal	28-33 weeks
No	<20	Janajati	Nullipara	>4 Visit	No	<14 Days	Yes	Yes	Yes	No	No	Yes	No	Yes	No	No	NR	Job	Female	<1000 grams	Spontaneous vaginal	25-27 weeks
Yes	20-35	Brahmin/chhetri	Nullipara	>4 Visit	No	>14 Days	No	No	No	No	No	No	No	No	No	No	SEE and above(Grade 10 and above)	Job	Male	1000-<1500grams	Elective CS	28-33 weeks
Yes	20-35	Janajati	Nullipara	>4 Visit	No	>14 Days	No	No	No	No	No	Yes	Yes	No	No	No	Secondary(upto grade 8)	No Job	Female	1500-2000 grams	Spontaneous vaginal	28-33 weeks
No	<20	Brahmin/chhetri	Nullipara	>4 Visit	No	>14 Days	No	Yes	No	No	No	No	No	No	No	Yes	NR	Job	Male	1500-2000 grams	Spontaneous vaginal	25-27 weeks
No	20-35	Janajati	Nullipara	>4 Visit	No	>14 Days	Yes	No	No	Yes	No	Yes	No	Yes	No	No	SEE and above(Grade 10 and above)	Job	Female	1500-2000 grams	Spontaneous vaginal	28-33 weeks
No	20-35	Janajati	Nullipara	>4 Visit	No	>14 Days	Yes	Yes	Yes	No	No	Yes	No	No	No	No	SEE and above(Grade 10 and above)	Business	Female	1000-<1500grams	Spontaneous vaginal	28-33 weeks
No	20-35	Dalit	Nullipara	>4 Visit	No	>14 Days	Yes	Yes	Yes	No	No	Yes	No	Yes	No	No	NR	Job	Male	<1000 grams	Spontaneous vaginal	28-33 weeks
No	20-35	Brahmin/chhetri	Nullipara	>4 Visit	No	>14 Days	Yes	Yes	Yes	No	No	Yes	No	Yes	Yes	No	Illiterate	Job	Female	1500-2000 grams	Emergency CS	28-33 weeks
Yes	20-35	Janajati	Nullipara	>4 Visit	Yes	<14 Days	No	No	No	No	No	No	Yes	No	No	No	Secondary(upto grade 8)	Job	Male	1000-<1500grams	Spontaneous vaginal	28-33 weeks
Yes	20-35	Janajati	Nullipara	>4 Visit	Yes	<14 Days	No	No	No	No	No	No	No	No	No	No	Primary( upto grade 5)	Job	Male	1500-2000 grams	Spontaneous vaginal	28-33 weeks
Yes	20-35	Janajati	Nullipara	>4 Visit	Yes	<14 Days	No	No	No	No	No	No	No	No	No	No	Secondary(upto grade 8)	Job	Male	1500-2000 grams	Emergency CS	28-33 weeks
Yes	NR	Brahmin/chhetri	Nullipara	>4 Visit	Yes	<14 Days	No	No	No	No	No	No	No	No	No	No	SEE and above(Grade 10 and above)	Job	Male	1500-2000 grams	Spontaneous vaginal	28-33 weeks
Yes	20-35	Brahmin/chhetri	Nullipara	>4 Visit	Yes	<14 Days	No	No	No	No	No	No	No	No	No	No	SEE and above(Grade 10 and above)	Job	Female	1500-2000 grams	Spontaneous vaginal	28-33 weeks
No	20-35	Dalit	Nullipara	>4 Visit	Yes	<14 Days	No	No	No	No	No	No	No	No	No	No	NR	No Job	Male	1500-2000 grams	Spontaneous vaginal	28-33 weeks
No	20-35	Brahmin/chhetri	Nullipara	>4 Visit	Yes	<14 Days	No	No	No	No	No	No	No	No	No	No	NR	Job	Male	1500-2000 grams	Emergency CS	28-33 weeks
Yes	20-35	Janajati	Nullipara	>4 Visit	Yes	<14 Days	No	No	No	No	No	Yes	No	No	No	No	SEE and above(Grade 10 and above)	Job	Male	1500-2000 grams	Spontaneous vaginal	28-33 weeks
No	20-35	Dalit	Nullipara	>4 Visit	Yes	<14 Days	No	No	No	Yes	No	No	Yes	No	No	No	Able to read and write	Job	Female	1500-2000 grams	Emergency CS	28-33 weeks
Yes	20-35	Janajati	Nullipara	>4 Visit	Yes	<14 Days	No	No	No	Yes	No	No	Yes	No	No	No	Secondary(upto grade 8)	Business	Male	1500-2000 grams	Emergency CS	28-33 weeks
Yes	<20	Brahmin/chhetri	Nullipara	>4 Visit	Yes	<14 Days	No	No	No	Yes	No	No	No	No	No	No	SEE and above(Grade 10 and above)	Job	Female	1500-2000 grams	Spontaneous vaginal	28-33 weeks
No	20-35	Dalit	Nullipara	>4 Visit	Yes	<14 Days	No	No	No	Yes	No	Yes	No	No	No	No	Able to read and write	Job	Male	1500-2000 grams	Emergency CS	28-33 weeks
No	20-35	Brahmin/chhetri	Nullipara	>4 Visit	Yes	<14 Days	No	No	No	Yes	No	Yes	No	No	No	No	SEE and above(Grade 10 and above)	Business	Female	2000-<2500 grams	Emergency CS	28-33 weeks
Yes	<20	Dalit	Nullipara	>4 Visit	Yes	<14 Days	No	No	Yes	No	No	No	Yes	No	No	No	SEE and above(Grade 10 and above)	Job	Male	1000-<1500grams	Spontaneous vaginal	28-33 weeks
Yes	NR	Dalit	Nullipara	>4 Visit	Yes	<14 Days	No	No	Yes	No	No	No	No	No	No	No	SEE and above(Grade 10 and above)	Job	Male	1500-2000 grams	Elective CS	28-33 weeks
Yes	20-35	Janajati	Nullipara	>4 Visit	Yes	<14 Days	No	Yes	No	No	No	No	Yes	No	No	No	SEE and above(Grade 10 and above)	Others	Male	1500-2000 grams	Spontaneous vaginal	28-33 weeks
No	20-35	Janajati	Nullipara	>4 Visit	Yes	<14 Days	No	Yes	No	No	No	No	No	No	No	No	Primary( upto grade 5)	Job	Female	1500-2000 grams	Spontaneous vaginal	28-33 weeks
No	>35	Janajati	Nullipara	>4 Visit	Yes	<14 Days	No	Yes	No	Yes	No	No	Yes	No	No	No	SEE and above(Grade 10 and above)	Business	Male	1000-<1500grams	Emergency CS	28-33 weeks
No	20-35	Janajati	Nullipara	>4 Visit	Yes	<14 Days	No	Yes	No	Yes	No	No	No	No	No	No	Secondary(upto grade 8)	Job	Male	1500-2000 grams	Spontaneous vaginal	28-33 weeks
Yes	20-35	Janajati	Nullipara	>4 Visit	Yes	<14 Days	No	Yes	Yes	Yes	No	No	No	No	No	No	Primary( upto grade 5)	Job	Male	1000-<1500grams	Spontaneous vaginal	28-33 weeks
Yes	<20	Janajati	Nullipara	>4 Visit	Yes	<14 Days	No	Yes	Yes	Yes	No	Yes	Yes	Yes	No	No	Secondary(upto grade 8)	No Job	Male	1500-2000 grams	Spontaneous vaginal	28-33 weeks
Yes	20-35	Madhesi	Nullipara	>4 Visit	Yes	<14 Days	No	Yes	Yes	Yes	No	Yes	Yes	Yes	No	No	SEE and above(Grade 10 and above)	Business	Male	1000-<1500grams	Emergency CS	28-33 weeks
No	<20	Janajati	Nullipara	>4 Visit	Yes	<14 Days	Yes	Yes	No	No	No	Yes	No	Yes	Yes	Yes	Able to read and write	Business	Male	1000-<1500grams	Emergency CS	25-27 weeks
Yes	20-35	Janajati	Nullipara	>4 Visit	Yes	<14 Days	Yes	Yes	No	Yes	No	Yes	No	Yes	Yes	No	SEE and above(Grade 10 and above)	No Job	Female	1500-2000 grams	Spontaneous vaginal	28-33 weeks
Yes	>35	Janajati	Nullipara	>4 Visit	Yes	<14 Days	Yes	Yes	No	Yes	No	Yes	No	Yes	Yes	No	NR	Job	Male	1500-2000 grams	Emergency CS	28-33 weeks
Yes	20-35	Madhesi	Nullipara	>4 Visit	Yes	<14 Days	Yes	Yes	Yes	Yes	No	Yes	No	No	No	No	Secondary(upto grade 8)	Job	Male	2000-<2500 grams	Emergency CS	28-33 weeks
Yes	20-35	Janajati	Nullipara	>4 Visit	Yes	<14 Days	Yes	Yes	Yes	Yes	No	Yes	No	Yes	Yes	No	Able to read and write	Business	Male	1500-2000 grams	Spontaneous vaginal	28-33 weeks
No	20-35	Brahmin/chhetri	Nullipara	>4 Visit	Yes	>14 Days	No	No	No	No	No	No	No	No	No	No	SEE and above(Grade 10 and above)	Business	Male	1500-2000 grams	Emergency CS	28-33 weeks
Yes	20-35	Janajati	Nullipara	>4 Visit	Yes	>14 Days	No	No	No	No	No	Yes	No	No	No	No	SEE and above(Grade 10 and above)	Job	Male	1500-2000 grams	Spontaneous vaginal	28-33 weeks
No	20-35	Brahmin/chhetri	Nullipara	>4 Visit	Yes	>14 Days	No	No	No	Yes	No	No	No	No	No	No	SEE and above(Grade 10 and above)	Business	Female	1500-2000 grams	Emergency CS	28-33 weeks
No	<20	Madhesi	Nullipara	>4 Visit	Yes	>14 Days	No	No	Yes	No	No	No	Yes	Yes	No	No	NR	Job	Female	1500-2000 grams	Spontaneous vaginal	28-33 weeks
Yes	<20	Dalit	Nullipara	>4 Visit	Yes	>14 Days	No	No	Yes	No	No	No	No	No	No	No	SEE and above(Grade 10 and above)	Job	Male	1000-<1500grams	Spontaneous vaginal	28-33 weeks
Yes	20-35	Brahmin/chhetri	Nullipara	>4 Visit	Yes	>14 Days	No	No	Yes	No	No	No	No	No	No	No	SEE and above(Grade 10 and above)	Job	Male	1500-2000 grams	Emergency CS	28-33 weeks
No	20-35	Janajati	Nullipara	>4 Visit	Yes	>14 Days	No	No	Yes	Yes	No	No	Yes	Yes	No	No	SEE and above(Grade 10 and above)	Job	Male	1000-<1500grams	Spontaneous vaginal	25-27 weeks
Yes	20-35	Brahmin/chhetri	Nullipara	>4 Visit	Yes	>14 Days	No	Yes	Yes	Yes	No	No	No	No	No	No	SEE and above(Grade 10 and above)	Job	Male	1000-<1500grams	Emergency CS	28-33 weeks
Yes	20-35	Brahmin/chhetri	Nullipara	>4 Visit	NR	<14 Days	No	No	No	No	No	No	No	No	No	No	SEE and above(Grade 10 and above)	Job	Female	1500-2000 grams	Spontaneous vaginal	28-33 weeks
Yes	20-35	Brahmin/chhetri	Nullipara	>4 Visit	NR	<14 Days	No	No	No	No	No	No	No	No	No	No	SEE and above(Grade 10 and above)	Others	Male	1500-2000 grams	Spontaneous vaginal	28-33 weeks
No	20-35	Janajati	Nullipara	>4 Visit	NR	<14 Days	No	No	No	No	No	No	No	No	No	No	NR	Job	Female	1500-2000 grams	Spontaneous vaginal	25-27 weeks
Yes	20-35	Brahmin/chhetri	Nullipara	>4 Visit	NR	<14 Days	No	No	No	Yes	No	No	Yes	No	No	No	NR	Job	Male	1000-<1500grams	Spontaneous vaginal	28-33 weeks
No	20-35	Madhesi	Nullipara	>4 Visit	NR	<14 Days	No	Yes	No	No	No	No	No	No	No	No	Illiterate	Job	Female	1500-2000 grams	Spontaneous vaginal	28-33 weeks
Yes	<20	Janajati	Nullipara	>4 Visit	NR	<14 Days	No	Yes	No	No	No	No	No	No	No	No	Primary( upto grade 5)	Others	Female	<1000 grams	Spontaneous vaginal	28-33 weeks
No	20-35	Brahmin/chhetri	Nullipara	>4 Visit	NR	<14 Days	No	Yes	No	No	No	No	No	No	No	No	NR	Job	Female	1500-2000 grams	Spontaneous vaginal	28-33 weeks
Yes	20-35	Janajati	Nullipara	>4 Visit	NR	<14 Days	No	Yes	Yes	Yes	No	No	No	No	No	No	SEE and above(Grade 10 and above)	Business	Male	1500-2000 grams	Spontaneous vaginal	28-33 weeks
No	>35	Janajati	Nullipara	>4 Visit	NR	<14 Days	Yes	Yes	No	No	No	Yes	No	No	Yes	No	Secondary(upto grade 8)	Job	Female	<1000 grams	Spontaneous vaginal	<25 weeks
Yes	20-35	Brahmin/chhetri	Nullipara	>4 Visit	NR	<14 Days	Yes	Yes	No	No	No	Yes	No	Yes	No	No	NR	Job	Male	1000-<1500grams	Spontaneous vaginal	28-33 weeks
Yes	NR	Brahmin/chhetri	Nullipara	>4 Visit	NR	<14 Days	Yes	Yes	No	No	No	Yes	No	Yes	Yes	No	NR	Business	Male	1500-2000 grams	Spontaneous vaginal	28-33 weeks
No	20-35	Janajati	Nullipara	>4 Visit	NR	<14 Days	Yes	Yes	No	No	No	Yes	No	Yes	Yes	Yes	Secondary(upto grade 8)	Job	Female	<1000 grams	Spontaneous vaginal	28-33 weeks
Yes	20-35	Dalit	Nullipara	>4 Visit	NR	<14 Days	Yes	Yes	Yes	No	No	Yes	No	No	Yes	No	Illiterate	Others	Female	1000-<1500grams	Spontaneous vaginal	28-33 weeks
No	20-35	Dalit	Nullipara	>4 Visit	NR	>14 Days	No	No	No	No	No	No	Yes	Yes	No	No	NR	Job	Male	1000-<1500grams	Spontaneous vaginal	28-33 weeks
Yes	20-35	Madhesi	Nullipara	>4 Visit	NR	>14 Days	No	No	No	No	No	No	No	No	No	No	Secondary(upto grade 8)	Job	Male	1500-2000 grams	Spontaneous vaginal	28-33 weeks
No	20-35	Janajati	Nullipara	>4 Visit	NR	>14 Days	No	No	No	Yes	No	No	Yes	No	No	No	Illiterate	Job	Female	1500-2000 grams	Spontaneous vaginal	28-33 weeks
No	<20	Janajati	Nullipara	>4 Visit	NR	>14 Days	No	No	No	Yes	No	Yes	Yes	No	No	No	NR	Job	Male	1000-<1500grams	Spontaneous vaginal	28-33 weeks
No	20-35	Janajati	Nullipara	>4 Visit	NR	>14 Days	No	Yes	No	No	No	No	No	No	Yes	No	NR	Job	Male	1500-2000 grams	Emergency CS	28-33 weeks
No	<20	Janajati	Nullipara	>4 Visit	NR	>14 Days	No	Yes	No	Yes	No	No	No	Yes	Yes	No	NR	Job	Male	1500-2000 grams	Spontaneous vaginal	28-33 weeks
Yes	NR	Janajati	Primipara	No Visit	Yes	<14 Days	No	No	Yes	No	No	No	No	No	No	No	NR	NR	Male	2000-<2500 grams	Emergency CS	28-33 weeks
No	NR	Janajati	Primipara	No Visit	NR	>14 Days	Yes	Yes	No	No	No	Yes	No	Yes	Yes	No	NR	NR	Male	2000-<2500 grams	Emergency CS	28-33 weeks
Yes	20-35	Janajati	Primipara	<4 visit	No	<14 Days	No	Yes	No	No	No	No	No	No	No	No	SEE and above(Grade 10 and above)	Job	Female	1500-2000 grams	Spontaneous vaginal	28-33 weeks
No	20-35	Janajati	Primipara	<4 visit	No	<14 Days	No	Yes	No	No	No	Yes	No	No	No	No	SEE and above(Grade 10 and above)	Job	Male	1500-2000 grams	Spontaneous vaginal	28-33 weeks
No	20-35	Dalit	Primipara	<4 visit	No	<14 Days	No	Yes	Yes	No	No	No	No	No	No	No	Illiterate	Job	Male	1000-<1500grams	Spontaneous vaginal	28-33 weeks
No	20-35	Janajati	Primipara	<4 visit	No	<14 Days	Yes	Yes	Yes	No	No	Yes	No	No	Yes	Yes	SEE and above(Grade 10 and above)	Business	Female	<1000 grams	Spontaneous vaginal	<25 weeks
Yes	20-35	Janajati	Primipara	<4 visit	No	>14 Days	No	No	Yes	No	No	Yes	Yes	Yes	No	No	Illiterate	Job	Female	1000-<1500grams	Emergency CS	28-33 weeks
No	20-35	Janajati	Primipara	<4 visit	No	>14 Days	Yes	Yes	Yes	No	No	Yes	No	Yes	Yes	No	Able to read and write	Job	Male	<1000 grams	Spontaneous vaginal	25-27 weeks
Yes	20-35	Dalit	Primipara	<4 visit	Yes	<14 Days	No	No	No	No	No	No	Yes	No	No	No	Primary( upto grade 5)	Job	Male	1500-2000 grams	Emergency CS	28-33 weeks
Yes	20-35	Janajati	Primipara	<4 visit	Yes	<14 Days	No	No	No	No	No	No	No	No	No	No	Secondary(upto grade 8)	Job	Female	1500-2000 grams	Spontaneous vaginal	28-33 weeks
Yes	20-35	Janajati	Primipara	<4 visit	Yes	<14 Days	No	No	No	Yes	No	No	Yes	Yes	No	Yes	Secondary(upto grade 8)	Job	Female	1000-<1500grams	Spontaneous vaginal	28-33 weeks
Yes	20-35	Brahmin/chhetri	Primipara	<4 visit	Yes	<14 Days	No	No	Yes	Yes	No	Yes	Yes	Yes	No	No	SEE and above(Grade 10 and above)	Business	Male	1000-<1500grams	Emergency CS	28-33 weeks
Yes	<20	Brahmin/chhetri	Primipara	<4 visit	Yes	<14 Days	No	Yes	Yes	Yes	No	No	Yes	Yes	No	Yes	Illiterate	Job	Female	1000-<1500grams	Spontaneous vaginal	25-27 weeks
Yes	NR	Janajati	Primipara	<4 visit	Yes	>14 Days	No	No	No	No	No	No	No	No	No	No	Illiterate	No Job	Male	1500-2000 grams	Emergency CS	28-33 weeks
No	20-35	Dalit	Primipara	<4 visit	Yes	>14 Days	No	No	Yes	No	No	No	No	No	No	No	Secondary(upto grade 8)	No Job	Female	1500-2000 grams	Spontaneous vaginal	28-33 weeks
No	20-35	Dalit	Primipara	<4 visit	Yes	>14 Days	No	Yes	Yes	No	No	No	No	No	No	No	Secondary(upto grade 8)	No Job	Female	1500-2000 grams	Spontaneous vaginal	28-33 weeks
No	20-35	Brahmin/chhetri	Primipara	<4 visit	NR	<14 Days	No	No	No	No	No	No	Yes	No	No	No	Primary( upto grade 5)	Job	Male	2000-<2500 grams	Spontaneous vaginal	28-33 weeks
Yes	20-35	Dalit	Primipara	<4 visit	NR	<14 Days	No	No	No	No	No	No	No	No	No	No	Secondary(upto grade 8)	Job	Female	1000-<1500grams	Emergency CS	28-33 weeks
No	20-35	Brahmin/chhetri	Primipara	<4 visit	NR	<14 Days	No	No	No	Yes	No	No	No	No	No	No	SEE and above(Grade 10 and above)	Others	Male	1500-2000 grams	Spontaneous vaginal	28-33 weeks
No	20-35	Brahmin/chhetri	Primipara	<4 visit	NR	>14 Days	No	Yes	No	No	No	No	Yes	Yes	No	No	NR	Business	Male	1500-2000 grams	Spontaneous vaginal	28-33 weeks
No	20-35	Brahmin/chhetri	Primipara	<4 visit	NR	>14 Days	No	Yes	Yes	No	No	No	Yes	No	Yes	No	SEE and above(Grade 10 and above)	Job	Male	1500-2000 grams	Spontaneous vaginal	28-33 weeks
Yes	20-35	Janajati	Primipara	>4 Visit	No	<14 Days	No	No	No	No	No	No	Yes	No	No	No	Illiterate	Job	Male	1500-2000 grams	Spontaneous vaginal	28-33 weeks
Yes	20-35	Brahmin/chhetri	Primipara	>4 Visit	No	<14 Days	No	No	No	No	No	No	Yes	No	No	No	Able to read and write	Business	Male	1000-<1500grams	Emergency CS	28-33 weeks
Yes	20-35	Brahmin/chhetri	Primipara	>4 Visit	No	<14 Days	No	No	No	No	No	No	Yes	No	No	Yes	SEE and above(Grade 10 and above)	Job	Male	1500-2000 grams	Spontaneous vaginal	28-33 weeks
Yes	20-35	Dalit	Primipara	>4 Visit	No	<14 Days	No	No	No	No	No	No	No	No	No	No	Primary( upto grade 5)	Job	Female	1500-2000 grams	Spontaneous vaginal	28-33 weeks
No	20-35	Brahmin/chhetri	Primipara	>4 Visit	No	<14 Days	No	No	No	No	No	No	No	No	No	No	SEE and above(Grade 10 and above)	Job	Female	1500-2000 grams	Spontaneous vaginal	28-33 weeks
Yes	20-35	Brahmin/chhetri	Primipara	>4 Visit	No	<14 Days	No	No	No	No	No	Yes	Yes	No	No	Yes	Able to read and write	Job	Male	1500-2000 grams	Emergency CS	28-33 weeks
No	20-35	Dalit	Primipara	>4 Visit	No	<14 Days	No	No	No	Yes	No	No	Yes	No	No	No	SEE and above(Grade 10 and above)	Job	Male	1500-2000 grams	Spontaneous vaginal	28-33 weeks
Yes	>35	Janajati	Primipara	>4 Visit	No	<14 Days	No	No	No	Yes	No	No	No	No	No	No	SEE and above(Grade 10 and above)	Others	Female	1500-2000 grams	Spontaneous vaginal	28-33 weeks
No	20-35	Brahmin/chhetri	Primipara	>4 Visit	No	<14 Days	No	No	Yes	No	No	No	No	No	No	No	SEE and above(Grade 10 and above)	Job	Female	1500-2000 grams	Emergency CS	28-33 weeks
No	20-35	Janajati	Primipara	>4 Visit	No	<14 Days	No	Yes	No	No	No	No	No	No	No	No	Able to read and write	Others	Female	1500-2000 grams	Spontaneous vaginal	28-33 weeks
No	20-35	Madhesi	Primipara	>4 Visit	No	<14 Days	No	Yes	No	No	No	No	No	No	No	No	NR	Job	Female	2500-4000 grams	Elective CS	28-33 weeks
No	20-35	Dalit	Primipara	>4 Visit	No	<14 Days	No	Yes	No	No	No	No	No	No	Yes	No	Illiterate	Others	Female	2000-<2500 grams	Emergency CS	28-33 weeks
No	20-35	Brahmin/chhetri	Primipara	>4 Visit	No	<14 Days	No	Yes	Yes	No	No	No	No	No	No	No	Illiterate	No Job	Female	2000-<2500 grams	Spontaneous vaginal	28-33 weeks
No	20-35	Dalit	Primipara	>4 Visit	No	<14 Days	No	Yes	Yes	No	No	No	No	No	No	No	NR	Job	Female	2500-4000 grams	Spontaneous vaginal	28-33 weeks
No	20-35	Madhesi	Primipara	>4 Visit	No	<14 Days	Yes	No	Yes	Yes	No	No	No	Yes	No	No	Illiterate	Job	Male	2000-<2500 grams	Spontaneous vaginal	28-33 weeks
No	>35	Brahmin/chhetri	Primipara	>4 Visit	No	<14 Days	Yes	Yes	No	Yes	No	Yes	No	No	No	No	NR	Business	Male	1000-<1500grams	Emergency CS	25-27 weeks
No	>35	Janajati	Primipara	>4 Visit	No	<14 Days	Yes	Yes	Yes	No	No	Yes	No	Yes	Yes	No	Illiterate	Job	Male	<1000 grams	Spontaneous vaginal	25-27 weeks
Yes	20-35	Janajati	Primipara	>4 Visit	No	<14 Days	Yes	Yes	Yes	No	No	Yes	No	Yes	Yes	No	Able to read and write	Job	Female	1000-<1500grams	Emergency CS	28-33 weeks
No	20-35	Brahmin/chhetri	Primipara	>4 Visit	No	<14 Days	Yes	Yes	Yes	Yes	No	Yes	No	Yes	Yes	No	NR	Job	Male	1000-<1500grams	Spontaneous vaginal	28-33 weeks
No	20-35	Janajati	Primipara	>4 Visit	No	>14 Days	No	No	No	No	No	No	Yes	Yes	No	No	Illiterate	Job	Female	1000-<1500grams	Emergency CS	28-33 weeks
Yes	20-35	Brahmin/chhetri	Primipara	>4 Visit	No	>14 Days	No	No	No	Yes	No	Yes	No	No	Yes	No	SEE and above(Grade 10 and above)	Business	Female	1500-2000 grams	Spontaneous vaginal	28-33 weeks
No	20-35	Brahmin/chhetri	Primipara	>4 Visit	No	>14 Days	No	No	Yes	No	Yes	No	No	Yes	No	No	NR	Job	Male	2000-<2500 grams	Spontaneous vaginal	28-33 weeks
No	20-35	Brahmin/chhetri	Primipara	>4 Visit	No	>14 Days	No	Yes	No	No	No	No	Yes	No	No	No	Illiterate	Job	Male	1500-2000 grams	Spontaneous vaginal	28-33 weeks
No	20-35	Brahmin/chhetri	Primipara	>4 Visit	No	>14 Days	No	Yes	No	No	No	No	No	No	No	No	SEE and above(Grade 10 and above)	Business	Female	1500-2000 grams	Spontaneous vaginal	28-33 weeks
No	20-35	Janajati	Primipara	>4 Visit	No	>14 Days	No	Yes	No	No	No	No	No	No	No	No	NR	Job	Male	1500-2000 grams	Elective CS	28-33 weeks
No	20-35	Janajati	Primipara	>4 Visit	No	>14 Days	No	Yes	No	No	No	Yes	No	No	No	No	Illiterate	Others	Female	1500-2000 grams	Spontaneous vaginal	28-33 weeks
Yes	20-35	Dalit	Primipara	>4 Visit	Yes	<14 Days	No	No	No	No	No	No	Yes	No	No	No	Illiterate	Business	Female	1000-<1500grams	Emergency CS	28-33 weeks
Yes	20-35	Janajati	Primipara	>4 Visit	Yes	<14 Days	No	No	No	No	No	No	Yes	No	No	No	SEE and above(Grade 10 and above)	Business	Female	1000-<1500grams	Emergency CS	28-33 weeks
Yes	20-35	Madhesi	Primipara	>4 Visit	Yes	<14 Days	No	No	No	No	No	No	Yes	No	No	No	NR	Job	Male	1000-<1500grams	Spontaneous vaginal	28-33 weeks
Yes	>35	Brahmin/chhetri	Primipara	>4 Visit	Yes	<14 Days	No	No	No	No	No	No	Yes	No	No	No	NR	Job	Female	1500-2000 grams	Spontaneous vaginal	28-33 weeks
No	20-35	Brahmin/chhetri	Primipara	>4 Visit	Yes	<14 Days	No	No	No	No	No	No	Yes	Yes	No	No	SEE and above(Grade 10 and above)	Business	Male	1500-2000 grams	Emergency CS	28-33 weeks
Yes	20-35	Janajati	Primipara	>4 Visit	Yes	<14 Days	No	No	No	No	No	No	No	No	No	No	Secondary(upto grade 8)	Job	Male	1000-<1500grams	Emergency CS	25-27 weeks
Yes	>35	Janajati	Primipara	>4 Visit	Yes	<14 Days	No	No	No	No	No	No	No	No	No	No	Secondary(upto grade 8)	Job	Male	2000-<2500 grams	Emergency CS	28-33 weeks
Yes	20-35	Janajati	Primipara	>4 Visit	Yes	<14 Days	No	No	No	No	No	No	No	No	No	No	SEE and above(Grade 10 and above)	Job	Male	1500-2000 grams	Emergency CS	28-33 weeks
Yes	>35	Janajati	Primipara	>4 Visit	Yes	<14 Days	No	No	No	No	No	No	No	No	No	No	SEE and above(Grade 10 and above)	Job	Male	2000-<2500 grams	Emergency CS	28-33 weeks
Yes	20-35	Brahmin/chhetri	Primipara	>4 Visit	Yes	<14 Days	No	No	No	No	No	No	No	No	No	No	SEE and above(Grade 10 and above)	Job	Female	1500-2000 grams	Emergency CS	28-33 weeks
Yes	20-35	Brahmin/chhetri	Primipara	>4 Visit	Yes	<14 Days	No	No	No	No	No	No	No	No	No	No	SEE and above(Grade 10 and above)	Business	Male	2500-4000 grams	Emergency CS	28-33 weeks
Yes	<20	Dalit	Primipara	>4 Visit	Yes	<14 Days	No	No	No	No	No	No	No	No	No	No	SEE and above(Grade 10 and above)	Others	Male	1500-2000 grams	Emergency CS	28-33 weeks
Yes	20-35	Janajati	Primipara	>4 Visit	Yes	<14 Days	No	No	No	No	No	Yes	No	No	No	No	Able to read and write	Job	Female	1500-2000 grams	Emergency CS	28-33 weeks
Yes	20-35	Janajati	Primipara	>4 Visit	Yes	<14 Days	No	No	No	Yes	No	No	Yes	No	No	No	SEE and above(Grade 10 and above)	Job	Female	1500-2000 grams	Emergency CS	28-33 weeks
No	20-35	Brahmin/chhetri	Primipara	>4 Visit	Yes	<14 Days	No	No	No	Yes	No	No	Yes	No	No	No	SEE and above(Grade 10 and above)	Business	Male	1500-2000 grams	Emergency CS	28-33 weeks
Yes	20-35	Janajati	Primipara	>4 Visit	Yes	<14 Days	No	No	No	Yes	No	No	No	No	No	No	Illiterate	Job	Female	1500-2000 grams	Spontaneous vaginal	28-33 weeks
Yes	20-35	Janajati	Primipara	>4 Visit	Yes	<14 Days	No	No	No	Yes	No	No	No	No	No	No	SEE and above(Grade 10 and above)	Business	Male	1500-2000 grams	Emergency CS	28-33 weeks
Yes	20-35	Brahmin/chhetri	Primipara	>4 Visit	Yes	<14 Days	No	No	No	Yes	No	Yes	Yes	No	No	No	SEE and above(Grade 10 and above)	Job	Male	1500-2000 grams	Emergency CS	28-33 weeks
Yes	>35	Brahmin/chhetri	Primipara	>4 Visit	Yes	<14 Days	No	No	No	Yes	No	Yes	Yes	No	No	Yes	Illiterate	Business	Male	1000-<1500grams	Spontaneous vaginal	28-33 weeks
No	20-35	Janajati	Primipara	>4 Visit	Yes	<14 Days	No	No	No	Yes	No	Yes	Yes	Yes	No	No	SEE and above(Grade 10 and above)	Job	Female	1500-2000 grams	Emergency CS	28-33 weeks
Yes	20-35	Dalit	Primipara	>4 Visit	Yes	<14 Days	No	No	Yes	No	No	No	No	No	No	Yes	Illiterate	Others	Female	1500-2000 grams	Emergency CS	28-33 weeks
Yes	20-35	Janajati	Primipara	>4 Visit	Yes	<14 Days	No	No	Yes	No	No	No	No	No	No	Yes	NR	Business	Female	1500-2000 grams	Emergency CS	28-33 weeks
Yes	20-35	Brahmin/chhetri	Primipara	>4 Visit	Yes	<14 Days	No	No	Yes	Yes	No	No	Yes	No	No	Yes	Secondary(upto grade 8)	No Job	Female	1000-<1500grams	Emergency CS	28-33 weeks
Yes	20-35	Janajati	Primipara	>4 Visit	Yes	<14 Days	No	No	Yes	Yes	No	Yes	Yes	No	No	No	Illiterate	Job	Male	1500-2000 grams	Emergency CS	28-33 weeks
Yes	20-35	Brahmin/chhetri	Primipara	>4 Visit	Yes	<14 Days	No	Yes	No	No	No	No	Yes	Yes	No	No	Secondary(upto grade 8)	Business	Male	1500-2000 grams	Emergency CS	28-33 weeks
Yes	20-35	Janajati	Primipara	>4 Visit	Yes	<14 Days	No	Yes	No	No	No	No	No	Yes	No	No	NR	Others	Male	1500-2000 grams	Emergency CS	28-33 weeks
Yes	20-35	Janajati	Primipara	>4 Visit	Yes	<14 Days	No	Yes	No	Yes	No	No	Yes	No	No	No	Secondary(upto grade 8)	Others	Female	1000-<1500grams	Spontaneous vaginal	28-33 weeks
Yes	20-35	Brahmin/chhetri	Primipara	>4 Visit	Yes	<14 Days	No	Yes	No	Yes	No	Yes	Yes	Yes	No	No	NR	Business	Female	<1000 grams	Emergency CS	28-33 weeks
No	20-35	Janajati	Primipara	>4 Visit	Yes	<14 Days	No	Yes	No	Yes	No	Yes	Yes	Yes	Yes	No	Illiterate	Others	Male	1000-<1500grams	Spontaneous vaginal	28-33 weeks
No	20-35	Janajati	Primipara	>4 Visit	Yes	<14 Days	No	Yes	Yes	No	No	No	No	No	No	No	Secondary(upto grade 8)	Others	Male	2000-<2500 grams	Emergency CS	28-33 weeks
No	20-35	Janajati	Primipara	>4 Visit	Yes	<14 Days	No	Yes	Yes	No	No	No	No	No	No	No	SEE and above(Grade 10 and above)	Job	Female	2000-<2500 grams	Spontaneous vaginal	28-33 weeks
Yes	20-35	Madhesi	Primipara	>4 Visit	Yes	<14 Days	Yes	No	No	No	No	No	No	No	No	No	NR	Others	Male	1500-2000 grams	Spontaneous vaginal	28-33 weeks
No	20-35	Madhesi	Primipara	>4 Visit	Yes	<14 Days	Yes	No	No	No	No	Yes	No	Yes	No	No	Secondary(upto grade 8)	Business	Female	1500-2000 grams	Emergency CS	28-33 weeks
Yes	20-35	Madhesi	Primipara	>4 Visit	Yes	<14 Days	Yes	No	No	No	No	Yes	No	Yes	No	No	NR	Others	Male	1000-<1500grams	Spontaneous vaginal	28-33 weeks
Yes	20-35	Madhesi	Primipara	>4 Visit	Yes	<14 Days	Yes	Yes	No	No	No	Yes	No	No	Yes	No	Able to read and write	No Job	Male	1000-<1500grams	Spontaneous vaginal	28-33 weeks
No	>35	Janajati	Primipara	>4 Visit	Yes	<14 Days	Yes	Yes	Yes	No	No	Yes	No	No	No	No	SEE and above(Grade 10 and above)	Business	Female	<1000 grams	Spontaneous vaginal	<25 weeks
No	20-35	Brahmin/chhetri	Primipara	>4 Visit	Yes	<14 Days	Yes	Yes	Yes	No	No	Yes	No	Yes	No	No	SEE and above(Grade 10 and above)	Job	Male	1000-<1500grams	Emergency CS	<25 weeks
No	20-35	Brahmin/chhetri	Primipara	>4 Visit	Yes	<14 Days	Yes	Yes	Yes	No	No	Yes	No	Yes	No	No	SEE and above(Grade 10 and above)	Job	Female	1000-<1500grams	Emergency CS	28-33 weeks
No	20-35	Brahmin/chhetri	Primipara	>4 Visit	Yes	<14 Days	Yes	Yes	Yes	Yes	No	Yes	No	No	No	No	Secondary(upto grade 8)	Job	Female	1500-2000 grams	Emergency CS	28-33 weeks
Yes	20-35	Brahmin/chhetri	Primipara	>4 Visit	Yes	>14 Days	No	No	No	No	No	No	No	No	No	No	SEE and above(Grade 10 and above)	No Job	Female	1500-2000 grams	Elective CS	28-33 weeks
No	20-35	Brahmin/chhetri	Primipara	>4 Visit	Yes	>14 Days	No	No	No	No	No	No	No	No	No	No	SEE and above(Grade 10 and above)	Job	Female	1500-2000 grams	Spontaneous vaginal	28-33 weeks
Yes	20-35	Brahmin/chhetri	Primipara	>4 Visit	Yes	>14 Days	No	No	No	Yes	No	No	Yes	No	No	No	NR	Job	Male	1000-<1500grams	Spontaneous vaginal	28-33 weeks
No	20-35	Janajati	Primipara	>4 Visit	Yes	>14 Days	No	No	No	Yes	No	No	No	No	No	No	Able to read and write	Business	Female	1500-2000 grams	Spontaneous vaginal	28-33 weeks
Yes	20-35	Janajati	Primipara	>4 Visit	Yes	>14 Days	No	No	No	Yes	No	No	No	No	No	No	SEE and above(Grade 10 and above)	Job	Male	2000-<2500 grams	Spontaneous vaginal	28-33 weeks
Yes	>35	Janajati	Primipara	>4 Visit	Yes	>14 Days	No	No	No	Yes	No	Yes	No	No	No	No	Illiterate	Others	Female	1000-<1500grams	Emergency CS	28-33 weeks
Yes	20-35	Brahmin/chhetri	Primipara	>4 Visit	Yes	>14 Days	No	No	No	Yes	No	Yes	No	No	No	No	SEE and above(Grade 10 and above)	Job	Female	1500-2000 grams	Spontaneous vaginal	28-33 weeks
No	20-35	Dalit	Primipara	>4 Visit	Yes	>14 Days	No	No	No	Yes	Yes	No	Yes	No	No	No	SEE and above(Grade 10 and above)	No Job	Male	1500-2000 grams	Emergency CS	28-33 weeks
No	20-35	Janajati	Primipara	>4 Visit	Yes	>14 Days	Yes	Yes	No	Yes	No	Yes	No	No	Yes	No	Illiterate	Others	Male	1500-2000 grams	Emergency CS	28-33 weeks
No	>35	Brahmin/chhetri	Primipara	>4 Visit	Yes	>14 Days	Yes	Yes	Yes	No	No	Yes	No	No	No	No	SEE and above(Grade 10 and above)	Business	Female	1000-<1500grams	Spontaneous vaginal	28-33 weeks
Yes	20-35	Brahmin/chhetri	Primipara	>4 Visit	NR	<14 Days	No	No	No	No	No	No	Yes	No	No	No	SEE and above(Grade 10 and above)	No Job	Male	1000-<1500grams	Emergency CS	28-33 weeks
Yes	20-35	Brahmin/chhetri	Primipara	>4 Visit	NR	<14 Days	No	No	No	No	No	No	Yes	No	No	No	SEE and above(Grade 10 and above)	Business	Female	1500-2000 grams	Spontaneous vaginal	28-33 weeks
Yes	20-35	Brahmin/chhetri	Primipara	>4 Visit	NR	<14 Days	No	No	No	No	No	No	Yes	No	No	No	NR	Job	Male	1500-2000 grams	Spontaneous vaginal	28-33 weeks
Yes	20-35	Janajati	Primipara	>4 Visit	NR	<14 Days	No	No	No	No	No	No	No	No	No	No	Primary( upto grade 5)	Others	Female	1500-2000 grams	Elective CS	28-33 weeks
Yes	20-35	Janajati	Primipara	>4 Visit	NR	<14 Days	No	No	No	No	No	No	No	No	No	No	NR	Job	Male	1000-<1500grams	Emergency CS	28-33 weeks
Yes	20-35	Brahmin/chhetri	Primipara	>4 Visit	NR	<14 Days	No	No	No	Yes	No	No	Yes	No	No	No	SEE and above(Grade 10 and above)	No Job	Female	1000-<1500grams	Emergency CS	28-33 weeks
No	20-35	Janajati	Primipara	>4 Visit	NR	<14 Days	No	Yes	No	Yes	No	No	No	No	Yes	No	NR	Job	Female	2000-<2500 grams	Spontaneous vaginal	28-33 weeks
No	20-35	Brahmin/chhetri	Primipara	>4 Visit	NR	<14 Days	Yes	No	Yes	No	No	Yes	No	No	No	No	Primary( upto grade 5)	Job	Female	1000-<1500grams	Spontaneous vaginal	28-33 weeks
Yes	20-35	Janajati	Primipara	>4 Visit	NR	>14 Days	No	No	No	No	No	No	No	No	No	No	Secondary(upto grade 8)	Others	Male	1500-2000 grams	Emergency CS	28-33 weeks
Yes	20-35	Janajati	Primipara	>4 Visit	NR	>14 Days	No	No	No	Yes	No	Yes	No	No	Yes	No	Able to read and write	Job	Male	2000-<2500 grams	Elective CS	28-33 weeks
No	>35	Janajati	Primipara	>4 Visit	NR	>14 Days	No	No	Yes	No	No	No	No	Yes	No	No	NR	NR	Male	2000-<2500 grams	Emergency CS	28-33 weeks
No	20-35	Brahmin/chhetri	Primipara	>4 Visit	NR	>14 Days	No	No	Yes	No	No	Yes	No	No	No	No	Primary( upto grade 5)	Job	Female	1500-2000 grams	Spontaneous vaginal	28-33 weeks
No	20-35	Brahmin/chhetri	Primipara	>4 Visit	NR	>14 Days	No	Yes	No	No	No	No	No	No	No	No	NR	Job	Female	1000-<1500grams	Spontaneous vaginal	28-33 weeks
No	>35	Brahmin/chhetri	Primipara	>4 Visit	NR	>14 Days	No	Yes	Yes	Yes	No	Yes	No	No	No	No	SEE and above(Grade 10 and above)	Others	Female	1000-<1500grams	Spontaneous vaginal	<25 weeks
No	>35	Janajati	Multipara	No Visit	Yes	<14 Days	No	Yes	No	Yes	No	No	No	No	No	No	Illiterate	Job	Female	1000-<1500grams	Emergency CS	28-33 weeks
Yes	20-35	Dalit	Multipara	No Visit	NR	<14 Days	No	No	No	No	No	No	No	Yes	No	No	Secondary(upto grade 8)	Job	Male	1500-2000 grams	Spontaneous vaginal	28-33 weeks
Yes	>35	Janajati	Multipara	No Visit	NR	<14 Days	No	No	No	Yes	No	No	No	No	No	No	Illiterate	Others	Male	2500-4000 grams	Emergency CS	28-33 weeks
Yes	20-35	Janajati	Multipara	No Visit	NR	<14 Days	Yes	Yes	No	No	No	Yes	No	Yes	No	No	NR	NR	Male	1000-<1500grams	Spontaneous vaginal	25-27 weeks
No	NR	Janajati	Multipara	No Visit	NR	>14 Days	Yes	Yes	No	No	No	Yes	No	Yes	No	No	NR	NR	Male	1000-<1500grams	Spontaneous vaginal	28-33 weeks
Yes	20-35	Janajati	Multipara	<4 visit	No	<14 Days	No	No	No	No	No	Yes	No	No	No	No	Secondary(upto grade 8)	Job	Female	1500-2000 grams	Spontaneous vaginal	28-33 weeks
Yes	20-35	Brahmin/chhetri	Multipara	<4 visit	No	<14 Days	No	Yes	No	No	No	No	No	No	No	No	SEE and above(Grade 10 and above)	Job	Male	2000-<2500 grams	Spontaneous vaginal	28-33 weeks
No	20-35	Brahmin/chhetri	Multipara	<4 visit	No	<14 Days	Yes	No	No	No	No	Yes	No	Yes	No	Yes	Illiterate	Job	Male	<1000 grams	Spontaneous vaginal	25-27 weeks
No	20-35	Janajati	Multipara	<4 visit	No	<14 Days	Yes	Yes	No	No	No	Yes	No	Yes	No	No	Primary( upto grade 5)	Business	Female	1000-<1500grams	Spontaneous vaginal	28-33 weeks
No	>35	Dalit	Multipara	<4 visit	No	>14 Days	No	No	No	Yes	No	No	Yes	No	No	No	Illiterate	Job	Female	1000-<1500grams	Spontaneous vaginal	28-33 weeks
Yes	>35	Madhesi	Multipara	<4 visit	Yes	<14 Days	No	No	No	No	No	No	Yes	No	No	No	NR	Business	Female	1500-2000 grams	Emergency CS	28-33 weeks
Yes	20-35	Janajati	Multipara	<4 visit	Yes	<14 Days	No	No	No	No	No	No	Yes	No	No	Yes	NR	No Job	Female	1000-<1500grams	Emergency CS	28-33 weeks
No	>35	Dalit	Multipara	<4 visit	Yes	<14 Days	No	Yes	No	No	No	No	No	No	No	No	Illiterate	Others	Female	1500-2000 grams	Emergency CS	28-33 weeks
Yes	20-35	Dalit	Multipara	<4 visit	NR	<14 Days	No	No	No	Yes	No	No	No	No	No	No	Illiterate	Job	Female	1500-2000 grams	Spontaneous vaginal	28-33 weeks
No	20-35	Brahmin/chhetri	Multipara	<4 visit	NR	<14 Days	No	No	Yes	No	No	No	Yes	Yes	No	No	Illiterate	Others	Male	1000-<1500grams	Spontaneous vaginal	28-33 weeks
Yes	20-35	Dalit	Multipara	<4 visit	NR	<14 Days	No	Yes	No	No	No	No	No	No	No	No	Illiterate	Job	Female	1000-<1500grams	Spontaneous vaginal	28-33 weeks
Yes	20-35	Janajati	Multipara	<4 visit	NR	<14 Days	Yes	Yes	Yes	Yes	No	Yes	No	Yes	No	Yes	SEE and above(Grade 10 and above)	Job	Female	1000-<1500grams	Spontaneous vaginal	28-33 weeks
Yes	20-35	Brahmin/chhetri	Multipara	>4 Visit	No	<14 Days	No	No	No	No	No	No	No	No	No	No	NR	Others	Female	1000-<1500grams	Spontaneous vaginal	28-33 weeks
Yes	20-35	Dalit	Multipara	>4 Visit	No	<14 Days	No	No	No	No	No	Yes	No	No	No	No	SEE and above(Grade 10 and above)	Job	Male	2500-4000 grams	Emergency CS	28-33 weeks
Yes	20-35	Brahmin/chhetri	Multipara	>4 Visit	No	<14 Days	No	No	No	Yes	No	No	No	No	No	No	Illiterate	Business	Male	1500-2000 grams	Emergency CS	28-33 weeks
Yes	20-35	Dalit	Multipara	>4 Visit	No	<14 Days	No	No	No	Yes	No	Yes	Yes	Yes	No	No	Able to read and write	No Job	Male	1000-<1500grams	Spontaneous vaginal	28-33 weeks
Yes	20-35	Janajati	Multipara	>4 Visit	No	<14 Days	No	No	Yes	No	No	No	No	No	No	No	SEE and above(Grade 10 and above)	Others	Female	2500-4000 grams	Elective CS	28-33 weeks
No	20-35	Janajati	Multipara	>4 Visit	No	<14 Days	No	Yes	No	Yes	No	No	No	No	No	No	SEE and above(Grade 10 and above)	Job	Male	1500-2000 grams	Spontaneous vaginal	28-33 weeks
Yes	20-35	Janajati	Multipara	>4 Visit	No	<14 Days	No	Yes	No	Yes	No	Yes	No	No	No	No	Secondary(upto grade 8)	Others	Female	1500-2000 grams	Spontaneous vaginal	28-33 weeks
No	>35	Madhesi	Multipara	>4 Visit	No	<14 Days	Yes	No	No	No	No	No	No	No	No	No	SEE and above(Grade 10 and above)	Business	Female	1000-<1500grams	Spontaneous vaginal	28-33 weeks
No	20-35	Muslim	Multipara	>4 Visit	No	<14 Days	Yes	No	Yes	No	No	No	No	Yes	No	No	Secondary(upto grade 8)	Job	Male	2000-<2500 grams	Elective CS	28-33 weeks
No	>35	Janajati	Multipara	>4 Visit	No	<14 Days	Yes	Yes	No	No	No	Yes	No	Yes	Yes	No	Secondary(upto grade 8)	Job	Female	<1000 grams	Spontaneous vaginal	28-33 weeks
Yes	20-35	Janajati	Multipara	>4 Visit	No	<14 Days	Yes	Yes	Yes	No	No	No	No	Yes	No	No	SEE and above(Grade 10 and above)	Job	Male	1500-2000 grams	Emergency CS	28-33 weeks
Yes	20-35	Brahmin/chhetri	Multipara	>4 Visit	No	>14 Days	No	No	No	No	No	No	No	No	No	No	Secondary(upto grade 8)	Job	Female	1000-<1500grams	Spontaneous vaginal	28-33 weeks
No	>35	Janajati	Multipara	>4 Visit	No	>14 Days	No	Yes	No	No	No	No	No	Yes	No	No	Illiterate	Others	Female	1000-<1500grams	Spontaneous vaginal	28-33 weeks
No	20-35	Brahmin/chhetri	Multipara	>4 Visit	No	>14 Days	No	Yes	No	Yes	No	No	No	No	No	No	Primary( upto grade 5)	Business	Female	1500-2000 grams	Spontaneous vaginal	28-33 weeks
Yes	20-35	Dalit	Multipara	>4 Visit	Yes	<14 Days	No	No	No	No	No	No	Yes	No	No	No	Illiterate	Job	Male	1500-2000 grams	Emergency CS	28-33 weeks
Yes	20-35	Brahmin/chhetri	Multipara	>4 Visit	Yes	<14 Days	No	No	No	No	No	No	No	No	No	No	SEE and above(Grade 10 and above)	Job	Male	1500-2000 grams	Emergency CS	28-33 weeks
Yes	20-35	Brahmin/chhetri	Multipara	>4 Visit	Yes	<14 Days	No	No	No	No	No	No	No	No	No	No	SEE and above(Grade 10 and above)	Job	Male	1500-2000 grams	Emergency CS	28-33 weeks
Yes	>35	Brahmin/chhetri	Multipara	>4 Visit	Yes	<14 Days	No	No	No	No	No	No	No	No	No	No	SEE and above(Grade 10 and above)	Business	Male	1500-2000 grams	Emergency CS	28-33 weeks
No	20-35	Madhesi	Multipara	>4 Visit	Yes	<14 Days	No	No	No	No	No	No	No	No	No	No	SEE and above(Grade 10 and above)	Business	Female	1500-2000 grams	Spontaneous vaginal	28-33 weeks
Yes	20-35	Janajati	Multipara	>4 Visit	Yes	<14 Days	No	No	No	No	No	No	No	No	No	No	SEE and above(Grade 10 and above)	Others	Male	2000-<2500 grams	Emergency CS	28-33 weeks
Yes	20-35	Janajati	Multipara	>4 Visit	Yes	<14 Days	No	No	No	No	No	No	No	No	No	No	SEE and above(Grade 10 and above)	Others	Female	2000-<2500 grams	Spontaneous vaginal	28-33 weeks
Yes	20-35	Brahmin/chhetri	Multipara	>4 Visit	Yes	<14 Days	No	No	No	Yes	No	No	Yes	No	No	No	Illiterate	Job	Female	2000-<2500 grams	Emergency CS	28-33 weeks
Yes	20-35	Brahmin/chhetri	Multipara	>4 Visit	Yes	<14 Days	No	No	No	Yes	No	No	Yes	No	No	No	Secondary(upto grade 8)	Business	Male	1500-2000 grams	Emergency CS	28-33 weeks
Yes	20-35	Brahmin/chhetri	Multipara	>4 Visit	Yes	<14 Days	No	No	No	Yes	No	No	No	No	No	No	SEE and above(Grade 10 and above)	Job	Male	1500-2000 grams	Spontaneous vaginal	28-33 weeks
Yes	20-35	Brahmin/chhetri	Multipara	>4 Visit	Yes	<14 Days	No	No	Yes	No	No	Yes	No	No	No	No	SEE and above(Grade 10 and above)	Job	Male	1500-2000 grams	Emergency CS	28-33 weeks
No	20-35	Janajati	Multipara	>4 Visit	Yes	<14 Days	No	Yes	No	Yes	No	No	Yes	No	No	No	Secondary(upto grade 8)	Others	Female	1500-2000 grams	Spontaneous vaginal	28-33 weeks
No	20-35	Muslim	Multipara	>4 Visit	Yes	<14 Days	No	Yes	No	Yes	No	Yes	Yes	Yes	No	No	Illiterate	Business	Female	1000-<1500grams	Emergency CS	28-33 weeks
No	20-35	Muslim	Multipara	>4 Visit	Yes	<14 Days	No	Yes	Yes	Yes	No	Yes	Yes	No	Yes	No	Able to read and write	Business	Male	1000-<1500grams	Spontaneous vaginal	28-33 weeks
No	20-35	Dalit	Multipara	>4 Visit	Yes	<14 Days	Yes	No	Yes	No	No	Yes	No	Yes	No	Yes	Illiterate	Job	Male	2000-<2500 grams	Emergency CS	28-33 weeks
No	20-35	Janajati	Multipara	>4 Visit	Yes	<14 Days	Yes	Yes	No	Yes	No	Yes	No	No	No	No	SEE and above(Grade 10 and above)	Job	Male	1500-2000 grams	Spontaneous vaginal	28-33 weeks
Yes	20-35	Muslim	Multipara	>4 Visit	Yes	>14 Days	No	No	No	No	No	No	No	No	No	No	Secondary(upto grade 8)	Job	Male	1500-2000 grams	Emergency CS	28-33 weeks
Yes	20-35	Brahmin/chhetri	Multipara	>4 Visit	Yes	>14 Days	No	No	No	No	No	No	No	No	No	No	SEE and above(Grade 10 and above)	Business	Male	1500-2000 grams	Elective CS	28-33 weeks
Yes	20-35	Dalit	Multipara	>4 Visit	Yes	>14 Days	No	No	No	Yes	No	No	Yes	No	No	No	Illiterate	Job	Male	1500-2000 grams	Emergency CS	28-33 weeks
No	20-35	Brahmin/chhetri	Multipara	>4 Visit	Yes	>14 Days	No	Yes	No	No	No	No	No	No	No	No	Illiterate	Job	Female	1000-<1500grams	Emergency CS	28-33 weeks
Yes	>35	Brahmin/chhetri	Multipara	>4 Visit	NR	<14 Days	No	No	No	No	No	No	Yes	No	No	No	NR	Job	Male	1500-2000 grams	Spontaneous vaginal	28-33 weeks
No	20-35	Brahmin/chhetri	Multipara	>4 Visit	NR	<14 Days	No	No	No	No	No	Yes	No	No	No	No	NR	Job	Male	2000-<2500 grams	Spontaneous vaginal	28-33 weeks
No	20-35	Janajati	Multipara	>4 Visit	NR	<14 Days	Yes	No	Yes	Yes	No	No	No	No	No	No	Illiterate	Others	Female	1000-<1500grams	Spontaneous vaginal	28-33 weeks
Yes	20-35	Brahmin/chhetri	Multipara	>4 Visit	NR	<14 Days	Yes	Yes	No	Yes	No	No	No	Yes	No	No	NR	Business	Female	1500-2000 grams	Spontaneous vaginal	28-33 weeks
Yes	20-35	Janajati	Multipara	>4 Visit	NR	>14 Days	No	No	No	Yes	No	No	No	No	No	No	Illiterate	No Job	Male	1500-2000 grams	Spontaneous vaginal	28-33 weeks
Yes	20-35	Brahmin/chhetri	NR	No Visit	No	<14 Days	No	No	No	Yes	No	No	No	Yes	No	No	SEE and above(Grade 10 and above)	Job	Male	1500-2000 grams	Spontaneous vaginal	28-33 weeks
No	20-35	Brahmin/chhetri	NR	No Visit	No	>14 Days	Yes	Yes	No	No	No	Yes	No	No	No	No	Able to read and write	Others	Male	2500-4000 grams	Spontaneous vaginal	28-33 weeks
Yes	20-35	Janajati	NR	No Visit	Yes	<14 Days	No	No	No	No	No	No	Yes	No	No	No	NR	NR	Male	1000-<1500grams	Spontaneous vaginal	28-33 weeks
Yes	NR	Brahmin/chhetri	NR	No Visit	Yes	<14 Days	No	No	No	No	No	No	Yes	No	No	No	NR	NR	Male	1500-2000 grams	Spontaneous vaginal	28-33 weeks
Yes	NR	Brahmin/chhetri	NR	No Visit	Yes	<14 Days	No	No	No	No	No	No	Yes	No	No	No	NR	NR	Male	1500-2000 grams	Emergency CS	28-33 weeks
Yes	NR	Janajati	NR	No Visit	Yes	<14 Days	No	No	No	No	No	No	Yes	No	No	No	NR	NR	Female	1000-<1500grams	Emergency CS	28-33 weeks
Yes	NR	Janajati	NR	No Visit	Yes	<14 Days	No	No	No	No	No	No	Yes	No	No	No	NR	NR	Female	1000-<1500grams	Emergency CS	28-33 weeks
Yes	NR	Dalit	NR	No Visit	Yes	<14 Days	No	No	No	Yes	No	No	Yes	No	No	No	NR	NR	Female	1500-2000 grams	Spontaneous vaginal	28-33 weeks
Yes	>35	Janajati	NR	No Visit	Yes	<14 Days	No	No	No	Yes	No	No	No	No	No	No	Secondary(upto grade 8)	Others	Male	1500-2000 grams	Emergency CS	28-33 weeks
Yes	NR	Brahmin/chhetri	NR	No Visit	Yes	<14 Days	Yes	No	No	Yes	No	Yes	No	Yes	No	No	NR	NR	Female	1000-<1500grams	Elective CS	28-33 weeks
No	NR	Janajati	NR	No Visit	Yes	<14 Days	Yes	No	Yes	Yes	No	Yes	No	Yes	No	No	NR	NR	Male	2000-<2500 grams	Emergency CS	28-33 weeks
No	20-35	Janajati	NR	No Visit	Yes	<14 Days	Yes	Yes	No	Yes	No	No	No	Yes	No	No	NR	NR	Female	1000-<1500grams	Emergency CS	28-33 weeks
Yes	NR	Janajati	NR	No Visit	Yes	>14 Days	No	No	No	No	No	No	Yes	Yes	No	No	NR	NR	Male	1000-<1500grams	Spontaneous vaginal	28-33 weeks
No	NR	Janajati	NR	No Visit	Yes	>14 Days	Yes	No	No	Yes	No	Yes	No	Yes	No	No	NR	NR	Male	1500-2000 grams	Emergency CS	28-33 weeks
Yes	NR	Brahmin/chhetri	NR	No Visit	NR	<14 Days	No	No	No	No	No	No	Yes	No	No	No	NR	NR	Male	1000-<1500grams	Spontaneous vaginal	28-33 weeks
Yes	NR	Dalit	NR	No Visit	NR	<14 Days	No	No	No	No	No	No	Yes	No	No	No	NR	NR	Male	1000-<1500grams	Spontaneous vaginal	28-33 weeks
Yes	NR	Brahmin/chhetri	NR	No Visit	NR	<14 Days	No	No	No	No	No	No	Yes	No	No	No	NR	NR	Male	1000-<1500grams	Spontaneous vaginal	28-33 weeks
Yes	NR	Brahmin/chhetri	NR	No Visit	NR	<14 Days	No	No	No	No	No	No	Yes	No	No	No	NR	NR	Male	1500-2000 grams	Spontaneous vaginal	28-33 weeks
Yes	NR	Brahmin/chhetri	NR	No Visit	NR	<14 Days	No	No	No	No	No	No	Yes	No	No	No	NR	NR	Male	1500-2000 grams	Spontaneous vaginal	28-33 weeks
Yes	NR	Brahmin/chhetri	NR	No Visit	NR	<14 Days	No	No	No	No	No	No	Yes	No	No	No	NR	NR	Male	1500-2000 grams	Spontaneous vaginal	28-33 weeks
Yes	NR	Janajati	NR	No Visit	NR	<14 Days	No	No	No	No	No	No	Yes	No	No	No	NR	NR	Male	1500-2000 grams	Spontaneous vaginal	28-33 weeks
Yes	NR	Janajati	NR	No Visit	NR	<14 Days	No	No	No	No	No	No	Yes	No	No	No	NR	NR	Male	1500-2000 grams	Spontaneous vaginal	28-33 weeks
Yes	NR	Brahmin/chhetri	NR	No Visit	NR	<14 Days	No	No	No	No	No	No	Yes	No	No	No	NR	NR	Male	1500-2000 grams	Spontaneous vaginal	28-33 weeks
Yes	NR	Dalit	NR	No Visit	NR	<14 Days	No	No	No	No	No	No	Yes	No	No	No	NR	NR	Male	1500-2000 grams	Spontaneous vaginal	28-33 weeks
Yes	NR	Janajati	NR	No Visit	NR	<14 Days	No	No	No	No	No	No	Yes	No	No	No	NR	NR	Male	1500-2000 grams	Spontaneous vaginal	28-33 weeks
Yes	NR	Brahmin/chhetri	NR	No Visit	NR	<14 Days	No	No	No	No	No	No	Yes	No	No	No	NR	NR	Male	1500-2000 grams	Spontaneous vaginal	28-33 weeks
Yes	20-35	Brahmin/chhetri	NR	No Visit	NR	<14 Days	No	No	No	No	No	No	No	No	No	No	Primary( upto grade 5)	Job	Female	2500-4000 grams	Spontaneous vaginal	28-33 weeks
Yes	20-35	Janajati	NR	No Visit	NR	<14 Days	No	No	No	No	No	No	No	No	No	No	Secondary(upto grade 8)	Job	Female	2500-4000 grams	Spontaneous vaginal	28-33 weeks
Yes	NR	Madhesi	NR	No Visit	NR	<14 Days	No	No	No	Yes	No	No	Yes	No	No	No	NR	NR	Male	1500-2000 grams	Spontaneous vaginal	28-33 weeks
Yes	NR	Janajati	NR	No Visit	NR	<14 Days	No	No	No	Yes	No	No	Yes	No	No	No	NR	NR	Male	1500-2000 grams	Spontaneous vaginal	28-33 weeks
Yes	20-35	Janajati	NR	No Visit	NR	<14 Days	No	No	Yes	No	No	No	No	No	No	No	NR	NR	Male	<1000 grams	Spontaneous vaginal	25-27 weeks
No	NR	Brahmin/chhetri	NR	No Visit	NR	<14 Days	Yes	No	No	Yes	No	Yes	No	Yes	No	No	NR	NR	Male	1500-2000 grams	Spontaneous vaginal	28-33 weeks
No	NR	Janajati	NR	No Visit	NR	<14 Days	Yes	No	No	Yes	No	Yes	No	Yes	No	Yes	NR	NR	Male	1500-2000 grams	Emergency CS	28-33 weeks
No	NR	Janajati	NR	No Visit	NR	<14 Days	Yes	No	Yes	Yes	No	Yes	No	Yes	No	No	NR	NR	Male	1500-2000 grams	Spontaneous vaginal	28-33 weeks
No	20-35	Janajati	NR	No Visit	NR	<14 Days	Yes	No	Yes	Yes	No	Yes	No	Yes	No	No	NR	NR	Female	1000-<1500grams	Emergency CS	28-33 weeks
No	NR	Janajati	NR	No Visit	NR	<14 Days	Yes	Yes	No	Yes	No	No	No	Yes	Yes	No	NR	NR	Male	1000-<1500grams	Spontaneous vaginal	25-27 weeks
No	NR	Janajati	NR	No Visit	NR	<14 Days	Yes	Yes	No	Yes	No	Yes	No	No	Yes	No	NR	NR	Female	1000-<1500grams	Spontaneous vaginal	28-33 weeks
No	NR	Janajati	NR	No Visit	NR	<14 Days	Yes	Yes	Yes	Yes	No	Yes	No	Yes	No	No	NR	NR	Male	1000-<1500grams	Spontaneous vaginal	28-33 weeks
No	NR	Janajati	NR	No Visit	NR	<14 Days	Yes	Yes	Yes	Yes	No	Yes	No	Yes	No	No	NR	NR	Male	1500-2000 grams	Spontaneous vaginal	28-33 weeks
No	NR	Brahmin/chhetri	NR	No Visit	NR	<14 Days	Yes	Yes	Yes	Yes	No	Yes	No	Yes	Yes	No	NR	NR	Female	<1000 grams	Spontaneous vaginal	28-33 weeks
No	NR	Janajati	NR	No Visit	NR	>14 Days	Yes	No	No	Yes	No	No	No	Yes	No	No	NR	NR	Female	2000-<2500 grams	Emergency CS	28-33 weeks
No	NR	Dalit	NR	No Visit	NR	>14 Days	Yes	No	Yes	Yes	No	Yes	No	No	No	No	NR	NR	Female	1000-<1500grams	Spontaneous vaginal	28-33 weeks
No	NR	Madhesi	NR	No Visit	NR	>14 Days	Yes	Yes	No	Yes	No	Yes	No	Yes	No	No	NR	NR	Male	1000-<1500grams	Spontaneous vaginal	28-33 weeks
No	20-35	Janajati	NR	No Visit	NR	>14 Days	Yes	Yes	No	Yes	No	Yes	No	Yes	No	No	NR	NR	Female	2000-<2500 grams	Spontaneous vaginal	28-33 weeks
No	20-35	Janajati	NR	No Visit	NR	>14 Days	Yes	Yes	No	Yes	No	Yes	No	Yes	Yes	No	NR	NR	Female	<1000 grams	Spontaneous vaginal	28-33 weeks
No	20-35	Brahmin/chhetri	NR	No Visit	NR	>14 Days	Yes	Yes	Yes	No	No	Yes	No	Yes	No	No	NR	NR	Male	<1000 grams	Spontaneous vaginal	25-27 weeks
No	NR	Janajati	NR	No Visit	NR	>14 Days	Yes	Yes	Yes	Yes	No	Yes	No	No	Yes	Yes	NR	NR	Female	<1000 grams	Spontaneous vaginal	28-33 weeks
No	NR	Brahmin/chhetri	NR	No Visit	NR	>14 Days	Yes	Yes	Yes	Yes	No	Yes	No	Yes	No	No	NR	NR	Female	<1000 grams	Spontaneous vaginal	28-33 weeks
No	NR	Dalit	NR	No Visit	NR	>14 Days	Yes	Yes	Yes	Yes	No	Yes	No	Yes	Yes	Yes	NR	NR	Female	1000-<1500grams	Spontaneous vaginal	28-33 weeks
Yes	20-35	Janajati	NR	<4 visit	Yes	<14 Days	No	No	No	No	No	No	No	No	No	No	Illiterate	Others	Male	2000-<2500 grams	Emergency CS	28-33 weeks
Yes	20-35	Dalit	NR	<4 visit	NR	<14 Days	No	No	No	No	No	No	No	No	No	No	Secondary(upto grade 8)	Job	Female	1500-2000 grams	Emergency CS	28-33 weeks
Yes	<20	Janajati	NR	<4 visit	NR	<14 Days	No	No	Yes	No	No	No	No	No	No	Yes	NR	Job	Male	1000-<1500grams	Spontaneous vaginal	28-33 weeks
No	20-35	Brahmin/chhetri	NR	<4 visit	NR	>14 Days	Yes	Yes	No	Yes	No	Yes	No	Yes	No	No	Secondary(upto grade 8)	Job	Male	1500-2000 grams	Spontaneous vaginal	28-33 weeks
No	<20	Brahmin/chhetri	NR	<4 visit	NR	>14 Days	Yes	Yes	Yes	Yes	No	No	Yes	Yes	Yes	No	Illiterate	No Job	Female	1500-2000 grams	Spontaneous vaginal	28-33 weeks
No	20-35	Brahmin/chhetri	NR	>4 Visit	No	<14 Days	No	No	No	No	No	No	Yes	No	No	No	Illiterate	Job	Female	1500-2000 grams	Spontaneous vaginal	28-33 weeks
Yes	>35	Dalit	NR	>4 Visit	No	<14 Days	No	No	No	No	No	No	Yes	No	No	No	Illiterate	NR	Male	1500-2000 grams	Spontaneous vaginal	28-33 weeks
Yes	<20	Dalit	NR	>4 Visit	No	<14 Days	No	No	No	No	No	No	Yes	No	No	No	Secondary(upto grade 8)	Job	Male	1500-2000 grams	Spontaneous vaginal	28-33 weeks
Yes	20-35	Dalit	NR	>4 Visit	No	<14 Days	No	No	No	No	No	No	Yes	Yes	No	No	Illiterate	Job	Female	1500-2000 grams	Spontaneous vaginal	28-33 weeks
Yes	20-35	Janajati	NR	>4 Visit	No	<14 Days	No	No	No	No	No	No	No	No	No	No	SEE and above(Grade 10 and above)	Job	Male	1000-<1500grams	Emergency CS	28-33 weeks
Yes	20-35	Janajati	NR	>4 Visit	No	<14 Days	No	No	No	No	No	No	No	No	No	No	SEE and above(Grade 10 and above)	Job	Male	1500-2000 grams	Emergency CS	28-33 weeks
Yes	20-35	Brahmin/chhetri	NR	>4 Visit	No	<14 Days	No	No	No	No	No	No	No	No	No	No	SEE and above(Grade 10 and above)	NR	Female	1500-2000 grams	Spontaneous vaginal	28-33 weeks
Yes	20-35	Janajati	NR	>4 Visit	No	<14 Days	No	No	No	Yes	No	Yes	Yes	No	No	No	SEE and above(Grade 10 and above)	Job	Female	1000-<1500grams	Emergency CS	28-33 weeks
Yes	>35	Dalit	NR	>4 Visit	No	>14 Days	No	No	No	No	No	No	No	No	No	No	SEE and above(Grade 10 and above)	Business	Female	2000-<2500 grams	Emergency CS	28-33 weeks
Yes	<20	Janajati	NR	>4 Visit	No	>14 Days	No	No	No	Yes	No	No	No	No	No	No	Primary( upto grade 5)	No Job	Male	2000-<2500 grams	Spontaneous vaginal	28-33 weeks
No	>35	Dalit	NR	>4 Visit	No	>14 Days	No	Yes	No	No	No	No	Yes	Yes	No	No	NR	Job	Male	1500-2000 grams	Emergency CS	28-33 weeks
Yes	20-35	Janajati	NR	>4 Visit	Yes	<14 Days	No	No	No	No	No	No	Yes	No	No	No	Illiterate	Job	Male	1500-2000 grams	Emergency CS	28-33 weeks
No	20-35	Brahmin/chhetri	NR	>4 Visit	Yes	<14 Days	No	No	No	No	No	No	Yes	No	No	No	SEE and above(Grade 10 and above)	Business	Male	1000-<1500grams	Emergency CS	28-33 weeks
Yes	20-35	Brahmin/chhetri	NR	>4 Visit	Yes	<14 Days	No	No	No	No	No	No	No	No	No	No	Secondary(upto grade 8)	Job	Male	1000-<1500grams	Spontaneous vaginal	28-33 weeks
Yes	20-35	Brahmin/chhetri	NR	>4 Visit	Yes	<14 Days	No	No	No	No	No	No	No	No	No	No	SEE and above(Grade 10 and above)	Job	Female	1500-2000 grams	Emergency CS	28-33 weeks
Yes	20-35	Dalit	NR	>4 Visit	Yes	<14 Days	No	No	No	Yes	No	No	Yes	No	No	No	SEE and above(Grade 10 and above)	Job	Female	1500-2000 grams	Emergency CS	28-33 weeks
Yes	>35	Brahmin/chhetri	NR	>4 Visit	Yes	<14 Days	No	No	No	Yes	No	No	No	No	No	No	SEE and above(Grade 10 and above)	Job	Male	1500-2000 grams	Spontaneous vaginal	28-33 weeks
Yes	NR	Janajati	NR	>4 Visit	Yes	<14 Days	No	No	Yes	No	No	No	No	No	No	No	Secondary(upto grade 8)	Job	Female	1500-2000 grams	Emergency CS	28-33 weeks
Yes	20-35	Dalit	NR	>4 Visit	Yes	<14 Days	No	No	Yes	No	No	No	No	No	No	No	SEE and above(Grade 10 and above)	Job	Female	1500-2000 grams	Emergency CS	28-33 weeks
Yes	NR	Brahmin/chhetri	NR	>4 Visit	Yes	<14 Days	Yes	Yes	No	Yes	No	Yes	No	No	No	No	Able to read and write	Job	Female	<1000 grams	Emergency CS	28-33 weeks
Yes	20-35	Dalit	NR	>4 Visit	Yes	>14 Days	No	No	No	No	No	No	No	No	No	No	SEE and above(Grade 10 and above)	Job	Male	2500-4000 grams	Emergency CS	28-33 weeks
No	20-35	Brahmin/chhetri	NR	>4 Visit	Yes	>14 Days	No	Yes	No	Yes	No	No	Yes	No	Yes	No	SEE and above(Grade 10 and above)	Others	Female	1500-2000 grams	Spontaneous vaginal	28-33 weeks
Yes	20-35	Dalit	NR	>4 Visit	NR	<14 Days	No	No	No	No	No	No	No	No	No	No	Able to read and write	Job	Male	1500-2000 grams	Emergency CS	28-33 weeks
No	20-35	Janajati	NR	>4 Visit	NR	<14 Days	No	No	No	No	No	No	No	No	No	No	Primary( upto grade 5)	Job	Female	1500-2000 grams	Spontaneous vaginal	28-33 weeks
Yes	20-35	Janajati	NR	>4 Visit	NR	<14 Days	No	No	No	No	No	No	No	No	No	No	Secondary(upto grade 8)	Business	Male	2500-4000 grams	Emergency CS	28-33 weeks
Yes	NR	Brahmin/chhetri	NR	>4 Visit	NR	<14 Days	No	No	No	No	No	No	No	No	No	No	SEE and above(Grade 10 and above)	Job	Female	1500-2000 grams	Spontaneous vaginal	28-33 weeks
Yes	20-35	Brahmin/chhetri	NR	>4 Visit	NR	<14 Days	No	No	No	No	No	No	No	No	No	No	SEE and above(Grade 10 and above)	Others	Female	2000-<2500 grams	Spontaneous vaginal	28-33 weeks
Yes	20-35	Brahmin/chhetri	NR	>4 Visit	NR	<14 Days	No	No	Yes	No	No	No	No	No	No	No	Secondary(upto grade 8)	Job	Male	<1000 grams	Spontaneous vaginal	<25 weeks
Yes	>35	Brahmin/chhetri	NR	>4 Visit	NR	<14 Days	No	No	Yes	No	No	No	No	No	No	No	NR	NR	Female	<1000 grams	Emergency CS	28-33 weeks
Yes	20-35	Janajati	NR	>4 Visit	NR	<14 Days	Yes	Yes	Yes	No	No	No	No	No	No	No	SEE and above(Grade 10 and above)	Job	Female	2000-<2500 grams	Spontaneous vaginal	28-33 weeks
Yes	20-35	Dalit	NR	>4 Visit	NR	<14 Days	Yes	Yes	Yes	Yes	No	Yes	No	No	No	No	SEE and above(Grade 10 and above)	No Job	Female	2000-<2500 grams	Spontaneous vaginal	28-33 weeks
Yes	<20	Dalit	NR	>4 Visit	NR	>14 Days	No	No	No	No	No	No	No	No	No	No	NR	NR	Female	1000-<1500grams	Spontaneous vaginal	28-33 weeks
Yes	20-35	Janajati	NR	>4 Visit	NR	>14 Days	No	Yes	No	No	No	No	No	No	No	No	SEE and above(Grade 10 and above)	Job	Female	1000-<1500grams	Spontaneous vaginal	28-33 weeks
No	<20	Brahmin/chhetri	NR	>4 Visit	NR	>14 Days	Yes	Yes	No	No	No	Yes	No	No	No	No	Illiterate	NR	Male	1500-2000 grams	Spontaneous vaginal	28-33 weeks
Yes	20-35	Brahmin/chhetri	NR	>4 Visit	NR	>14 Days	Yes	Yes	No	Yes	No	No	No	No	Yes	No	Primary( upto grade 5)	Job	Female	<1000 grams	Emergency CS	28-33 weeks
Yes	20-35	Brahmin/chhetri	NR	>4 Visit	NR	>14 Days	Yes	Yes	Yes	No	No	Yes	No	No	No	No	SEE and above(Grade 10 and above)	Job	Male	2000-<2500 grams	Emergency CS	28-33 weeks
Yes	20-35	Brahmin/chhetri	NR	>4 Visit	NR	>14 Days	Yes	Yes	Yes	Yes	No	No	No	Yes	No	No	Primary( upto grade 5)	Job	Male	1500-2000 grams	Emergency CS	28-33 weeks
